# Supplementary material for: Higher Phytohormone Contents and Weaker Phytohormone Signal Transduction Were Observed in Cold-Tolerant Cucumber
Source: Plants (Basel). 2022 Apr 1;11(7):961. doi: 10.3390/plants11070961 (PMC9003209; doi:10.3390/plants11070961)
Supplement: Supplementary file 1 [file plants-11-00961-s001.zip]

Archive with 2 entries (2 files):
- Supplementary Materials Figures.pdf
- Supplementary Materials Tables.xlsx
